# Supplementary material for: Educational Intervention to Decrease Justification of Adolescent Dating Violence: A Comparative Quasi-Experimental Study
Source: Healthcare (Basel). 2023 Apr 18;11(8):1156. doi: 10.3390/healthcare11081156 (PMC10138385; doi:10.3390/healthcare11081156)
Supplement: Supplementary file 1 [file healthcare-11-01156-s001.zip]

Archive with 1 entries (1 files):
- healthcare-2289014-supplementary.pdf
